# Supplementary material for: Assessing the Productivity of Colonies Headed by Preheated Honeybee Queens
Source: Insects. 2025 Aug 18;16(8):858. doi: 10.3390/insects16080858 (PMC12386842; doi:10.3390/insects16080858)
Supplement: Supplementary file 1 [file insects-16-00858-s001.zip]

Archive with 1 entries (1 files):
- insects-3738455-supplementary.pdf
